# Supplementary material for: New Evidence of Potential Benefits of Dexamethasone and Added on Therapy of Fludrocortisone on Clinical Outcomes of Corticosteroid in Sepsis Patients: A Systematic Review and Meta-Analysis
Source: J Pers Med. 2021 Jun 11;11(6):544. doi: 10.3390/jpm11060544 (PMC8231131; doi:10.3390/jpm11060544)
Supplement: Supplementary file 1 [file jpm-11-00544-s001.zip]

Archive with 1 entries (1 files):
- jpm-1237891-supplementary.pdf
